# Supplementary material for: Morphological and Molecular Characterization of Apple Scab (Venturia inaequalis) in Kazakhstan and Kyrgyzstan
Source: Curr Issues Mol Biol. 2025 Dec 2;47(12):1011. doi: 10.3390/cimb47121011 (PMC12731915; doi:10.3390/cimb47121011)
Supplement: Supplementary file 1 [file cimb-47-01011-s001.zip]

Archive with 1 entries (1 files):
- cimb-4021410-supplementary.pdf
